# Supplementary material for: Fitness Trainers’ Educational Qualification and Experience and Its Association with Their Trainees’ Musculoskeletal Pain: A Cross-Sectional Study
Source: Sports (Basel). 2022 Aug 29;10(9):129. doi: 10.3390/sports10090129 (PMC9501401; doi:10.3390/sports10090129)
Supplement: Supplementary file 1 [file sports-10-00129-s001.zip]

Archive with 1 entries (1 files):
- sports-1849803-supplementary.pdf
